# Supplementary material for: An increased number of heterozygous calls in the AxiomTM Equine Genotyping Array
Source: G3 (Bethesda). 2026 Mar 31;16(6):jkag085. doi: 10.1093/g3journal/jkag085 (PMC13232502; doi:10.1093/g3journal/jkag085)
Supplement: jkag085_Supplementary_Data [file jkag085_supplementary_data.zip]

Archive with 6 entries (6 files):
- Supplementary_Figure_1_G3-2026-406574.pdf
- Supplementary_Figure_2_G3-2026-406574.pdf
- Supplementary_Figure_3_G3-2026-406574.pdf
- Supplementary_File_1_G3-2026-406574.xlsx
- Supplementary_File_2_G3-2026-406574.7z
- Supplementary_Table_1_G3-2026-406574.docx
