# Supplementary material for: An increased number of heterozygous calls in the AxiomTM Equine Genotyping Array
Source: G3 (Bethesda). 2026 Mar 31;16(6):jkag085. doi: 10.1093/g3journal/jkag085 (PMC13232502; doi:10.1093/g3journal/jkag085)
Supplement: jkag085_Supplementary_Data [file jkag085_supplementary_data.zip › Supplementary_File_1_G3-2026-406574.xlsx]

## Sheet: Tabelle1
probeset_id	chr	bp	ConversionType
AX-102948799	0	0	Other
AX-102948864	0	0	Other
AX-102948935	0	0	CallRateBelowThreshold
AX-102949102	0	0	CallRateBelowThreshold
AX-102949240	0	0	Other
AX-102949410	0	0	CallRateBelowThreshold
AX-102949646	0	0	CallRateBelowThreshold
AX-102949655	0	0	CallRateBelowThreshold
AX-102949776	0	0	Other
AX-102950305	0	0	Other
AX-102950497	0	0	CallRateBelowThreshold
AX-102951016	0	0	CallRateBelowThreshold
AX-102951102	0	0	Other
AX-102951445	0	0	CallRateBelowThreshold
AX-102951457	0	0	CallRateBelowThreshold
AX-102951610	0	0	Other
AX-102951741	0	0	CallRateBelowThreshold
AX-102952188	0	0	Other
AX-102952189	0	0	Other
AX-102952362	0	0	CallRateBelowThreshold
AX-102952514	0	0	Other
AX-102952882	0	0	Other
AX-102953238	0	0	Other
AX-102953308	0	0	Other
AX-102953310	0	0	CallRateBelowThreshold
AX-102953442	0	0	Other
AX-102953642	0	0	Other
AX-102953744	0	0	Other
AX-102954028	0	0	CallRateBelowThreshold
AX-102954199	0	0	CallRateBelowThreshold
AX-102954228	0	0	Other
AX-102954485	0	0	CallRateBelowThreshold
AX-102954500	0	0	CallRateBelowThreshold
AX-102954753	0	0	Other
AX-102954898	0	0	Other
AX-102954996	0	0	Other
AX-102955137	0	0	Other
AX-102956290	0	0	Other
AX-102956466	0	0	Other
AX-102956914	0	0	Other
AX-102957143	0	0	CallRateBelowThreshold
AX-102957300	0	0	Other
AX-102957354	0	0	CallRateBelowThreshold
AX-102957527	0	0	OTV
AX-102957594	0	0	CallRateBelowThreshold
AX-102957841	0	0	Other
AX-102958103	0	0	CallRateBelowThreshold
AX-102958486	0	0	Other
AX-102958966	0	0	Other
AX-102959666	0	0	Other
AX-102959695	0	0	Other
AX-102960266	0	0	Other
AX-102960397	0	0	CallRateBelowThreshold
AX-102960958	0	0	CallRateBelowThreshold
AX-102960979	0	0	CallRateBelowThreshold
AX-102961092	0	0	Other
AX-102961888	0	0	CallRateBelowThreshold
AX-102961947	0	0	Other
AX-102961985	0	0	Other
AX-102961995	0	0	Other
AX-102962216	0	0	OTV
AX-102962270	0	0	Other
AX-102962395	0	0	Other
AX-102962589	0	0	Other
AX-102963385	0	0	Other
AX-102963861	0	0	Other
AX-102964355	0	0	Other
AX-102964701	0	0	CallRateBelowThreshold
AX-102964724	0	0	Other
AX-102965382	0	0	CallRateBelowThreshold
AX-102965839	0	0	Other
AX-102966239	0	0	Other
AX-102966254	0	0	Other
AX-102966535	0	0	Other
AX-102966541	0	0	CallRateBelowThreshold
AX-102966552	0	0	Other
AX-102966825	0	0	Other
AX-102967147	0	0	CallRateBelowThreshold
AX-102967765	0	0	Other
AX-102968221	0	0	OTV
AX-102969098	0	0	Other
AX-102969520	0	0	Other
AX-102970278	0	0	Other
AX-102970386	0	0	Other
AX-102970445	0	0	Other
AX-102970570	0	0	Other
AX-102971339	0	0	Other
AX-102971502	0	0	CallRateBelowThreshold
AX-102972077	0	0	OTV
AX-102972400	0	0	Other
AX-102972540	0	0	OTV
AX-102973491	0	0	CallRateBelowThreshold
AX-102974228	0	0	Other
AX-102974380	0	0	CallRateBelowThreshold
AX-102974424	0	0	Other
AX-102975154	0	0	OTV
AX-102975335	0	0	Other
AX-102975395	0	0	CallRateBelowThreshold
AX-102975413	0	0	CallRateBelowThreshold
AX-102975831	0	0	Other
AX-102975959	0	0	Other
AX-102976469	0	0	Other
AX-102976566	0	0	Other
AX-102977197	0	0	Other
AX-102978082	0	0	CallRateBelowThreshold
AX-102978358	0	0	OTV
AX-102978427	0	0	Other
AX-102978472	0	0	Other
AX-102978732	0	0	CallRateBelowThreshold
AX-102978829	0	0	OTV
AX-102978858	0	0	Other
AX-102979063	0	0	Other
AX-102979184	0	0	CallRateBelowThreshold
AX-102979199	0	0	OTV
AX-102979754	0	0	Other
AX-102980115	0	0	Other
AX-102980613	0	0	CallRateBelowThreshold
AX-102980723	0	0	Other
AX-102980750	0	0	Other
AX-102980811	0	0	Other
AX-102980867	0	0	CallRateBelowThreshold
AX-102980939	0	0	Other
AX-102981635	0	0	Other
AX-102982080	0	0	Other
AX-102982415	0	0	CallRateBelowThreshold
AX-102982728	0	0	Other
AX-102983052	0	0	Other
AX-102983295	0	0	OTV
AX-102983923	0	0	CallRateBelowThreshold
AX-102984136	0	0	CallRateBelowThreshold
AX-102984267	0	0	Other
AX-102984459	0	0	Other
AX-102984818	0	0	Other
AX-102984861	0	0	Other
AX-102985241	0	0	Other
AX-102985874	0	0	Other
AX-102986060	0	0	Other
AX-102986191	0	0	CallRateBelowThreshold
AX-102986784	0	0	CallRateBelowThreshold
AX-102987328	0	0	Other
AX-102987403	0	0	Other
AX-102987739	0	0	OTV
AX-102987826	0	0	Other
AX-102987904	0	0	CallRateBelowThreshold
AX-102987962	0	0	Other
AX-102988018	0	0	Other
AX-102988475	0	0	Other
AX-102988845	0	0	Other
AX-102989420	0	0	CallRateBelowThreshold
AX-102989887	0	0	Other
AX-102989913	0	0	Other
AX-102990337	0	0	Other
AX-102990368	0	0	Other
AX-102990391	0	0	Other
AX-102990982	0	0	Other
AX-102991075	0	0	Other
AX-102991406	0	0	Other
AX-102991727	0	0	Other
AX-102991958	0	0	CallRateBelowThreshold
AX-102991984	0	0	CallRateBelowThreshold
AX-102992248	0	0	OTV
AX-102992636	0	0	Other
AX-102992712	0	0	Other
AX-102992763	0	0	Other
AX-102993021	0	0	CallRateBelowThreshold
AX-102993205	0	0	Other
AX-102993452	0	0	Other
AX-102993492	0	0	Other
AX-102993600	0	0	Other
AX-102994481	0	0	Other
AX-102994485	0	0	Other
AX-102994629	0	0	CallRateBelowThreshold
AX-102994806	0	0	CallRateBelowThreshold
AX-102996364	0	0	Other
AX-102996631	0	0	Other
AX-102996837	0	0	Other
AX-102997206	0	0	CallRateBelowThreshold
AX-102997415	0	0	Other
AX-102997808	0	0	Other
AX-102998011	0	0	Other
AX-102998818	0	0	Other
AX-102999048	0	0	CallRateBelowThreshold
AX-102999162	0	0	Other
AX-102999246	0	0	CallRateBelowThreshold
AX-102999279	0	0	CallRateBelowThreshold
AX-102999811	0	0	Other
AX-103000201	0	0	CallRateBelowThreshold
AX-103000598	0	0	CallRateBelowThreshold
AX-103000638	0	0	Other
AX-103001326	0	0	Other
AX-103001358	0	0	CallRateBelowThreshold
AX-103001717	0	0	CallRateBelowThreshold
AX-103001779	0	0	Other
AX-103002190	0	0	Other
AX-103002460	0	0	Other
AX-103002665	0	0	Other
AX-103002747	0	0	Other
AX-103002766	0	0	Other
AX-103003058	0	0	Other
AX-103003110	0	0	Other
AX-103003202	0	0	Other
AX-103003523	0	0	CallRateBelowThreshold
AX-103003757	0	0	Other
AX-103004079	0	0	CallRateBelowThreshold
AX-103004285	0	0	CallRateBelowThreshold
AX-103004472	0	0	Other
AX-103005922	0	0	Other
AX-103006531	0	0	Other
AX-103006911	0	0	Other
AX-103007065	0	0	Other
AX-103007278	0	0	Other
AX-103007675	0	0	Other
AX-103007832	0	0	CallRateBelowThreshold
AX-103008031	0	0	Other
AX-103008393	0	0	CallRateBelowThreshold
AX-103008886	0	0	Other
AX-103009057	0	0	CallRateBelowThreshold
AX-103009529	0	0	Other
AX-103009814	0	0	Other
AX-103009838	0	0	CallRateBelowThreshold
AX-103010223	0	0	Other
AX-103010259	0	0	CallRateBelowThreshold
AX-103010269	0	0	OTV
AX-103010410	0	0	CallRateBelowThreshold
AX-103010634	0	0	Other
AX-103010709	0	0	CallRateBelowThreshold
AX-103010861	0	0	CallRateBelowThreshold
AX-103011013	0	0	CallRateBelowThreshold
AX-103011673	0	0	Other
AX-103012001	0	0	OTV
AX-103012132	0	0	Other
AX-103012157	0	0	Other
AX-103012231	0	0	CallRateBelowThreshold
AX-103012508	0	0	Other
AX-103012822	0	0	CallRateBelowThreshold
AX-103013344	0	0	OTV
AX-103014330	0	0	CallRateBelowThreshold
AX-103014388	0	0	Other
AX-103014447	0	0	CallRateBelowThreshold
AX-103014703	0	0	CallRateBelowThreshold
AX-103014916	0	0	Other
AX-103015155	0	0	Other
AX-103015231	0	0	CallRateBelowThreshold
AX-103015845	0	0	Other
AX-103016049	0	0	CallRateBelowThreshold
AX-103016578	0	0	Other
AX-103016680	0	0	Other
AX-103016681	0	0	Other
AX-103016694	0	0	Other
AX-103016710	0	0	Other
AX-103016969	0	0	CallRateBelowThreshold
AX-103017055	0	0	Other
AX-103017187	0	0	Other
AX-103017192	0	0	Other
AX-103017326	0	0	Other
AX-103017423	0	0	Other
AX-103018055	0	0	CallRateBelowThreshold
AX-103018094	0	0	Other
AX-103018932	0	0	Other
AX-103019151	0	0	CallRateBelowThreshold
AX-103019390	0	0	Other
AX-103019784	0	0	Other
AX-103019903	0	0	Other
AX-103020090	0	0	CallRateBelowThreshold
AX-103020597	0	0	Other
AX-103020651	0	0	Other
AX-103020759	0	0	CallRateBelowThreshold
AX-103020835	0	0	CallRateBelowThreshold
AX-103021466	0	0	Other
AX-103021644	0	0	CallRateBelowThreshold
AX-103021649	0	0	Other
AX-103021699	0	0	OTV
AX-103021715	0	0	Other
AX-103022323	0	0	Other
AX-103022534	0	0	Other
AX-103022970	0	0	OTV
AX-103023270	0	0	Other
AX-103023570	0	0	Other
AX-103024146	0	0	Other
AX-103024560	0	0	CallRateBelowThreshold
AX-103024583	0	0	Other
AX-103024585	0	0	CallRateBelowThreshold
AX-103024680	0	0	CallRateBelowThreshold
AX-103024900	0	0	Other
AX-103025163	0	0	Other
AX-103025643	0	0	Other
AX-103025706	0	0	CallRateBelowThreshold
AX-103025822	0	0	Other
AX-103026086	0	0	Other
AX-103026213	0	0	Other
AX-103026357	0	0	Other
AX-103027279	0	0	Other
AX-103027670	0	0	Other
AX-103028248	0	0	Other
AX-103028573	0	0	CallRateBelowThreshold
AX-103029060	0	0	Other
AX-103029641	0	0	CallRateBelowThreshold
AX-103029830	0	0	Other
AX-103029892	0	0	Other
AX-103030069	0	0	Other
AX-103030408	0	0	Other
AX-103030574	0	0	Other
AX-103030648	0	0	Other
AX-103031290	0	0	Other
AX-103031780	0	0	Other
AX-103031806	0	0	CallRateBelowThreshold
AX-103032054	0	0	OTV
AX-103032188	0	0	Other
AX-103033196	0	0	Other
AX-103033200	0	0	Other
AX-103033454	0	0	Other
AX-103033463	0	0	OTV
AX-103034026	0	0	Other
AX-103034038	0	0	Other
AX-103034181	0	0	Other
AX-103035074	0	0	Other
AX-103035102	0	0	Other
AX-103035349	0	0	Other
AX-103035503	0	0	Other
AX-103035536	0	0	Other
AX-103036008	0	0	Other
AX-103036431	0	0	Other
AX-103036522	0	0	Other
AX-103036828	0	0	Other
AX-103037306	0	0	Other
AX-103037511	0	0	CallRateBelowThreshold
AX-103038382	0	0	Other
AX-103038426	0	0	Other
AX-103038721	0	0	Other
AX-103039179	0	0	Other
AX-103039626	0	0	Other
AX-103039689	0	0	OTV
AX-103039843	0	0	CallRateBelowThreshold
AX-103039983	0	0	Other
AX-103040143	0	0	Other
AX-103040753	0	0	CallRateBelowThreshold
AX-103041159	0	0	Other
AX-103041836	0	0	Other
AX-103042942	0	0	CallRateBelowThreshold
AX-103043087	0	0	Other
AX-103043264	0	0	Other
AX-103043649	0	0	Other
AX-103044247	0	0	Other
AX-103044574	0	0	Other
AX-103044689	0	0	Other
AX-103044923	0	0	Other
AX-103044962	0	0	CallRateBelowThreshold
AX-103045713	0	0	OTV
AX-103046663	0	0	Other
AX-103046889	0	0	Other
AX-103047005	0	0	Other
AX-103047161	0	0	CallRateBelowThreshold
AX-103047193	0	0	CallRateBelowThreshold
AX-103048562	0	0	Other
AX-103049502	0	0	CallRateBelowThreshold
AX-103049667	0	0	CallRateBelowThreshold
AX-103049786	0	0	Other
AX-103050058	0	0	Other
AX-103050234	0	0	Other
AX-103050660	0	0	CallRateBelowThreshold
AX-103050793	0	0	Other
AX-103051579	0	0	CallRateBelowThreshold
AX-103052162	0	0	OTV
AX-103052228	0	0	CallRateBelowThreshold
AX-103052300	0	0	Other
AX-103052391	0	0	Other
AX-103053063	0	0	Other
AX-103053925	0	0	CallRateBelowThreshold
AX-103054350	0	0	Other
AX-103054535	0	0	Other
AX-103054660	0	0	CallRateBelowThreshold
AX-103054926	0	0	CallRateBelowThreshold
AX-103055284	0	0	CallRateBelowThreshold
AX-103055338	0	0	Other
AX-103055703	0	0	Other
AX-103056273	0	0	CallRateBelowThreshold
AX-103056534	0	0	CallRateBelowThreshold
AX-103056990	0	0	Other
AX-103058340	0	0	CallRateBelowThreshold
AX-103058492	0	0	Other
AX-103058584	0	0	Other
AX-103059134	0	0	Other
AX-103059196	0	0	Other
AX-103059309	0	0	CallRateBelowThreshold
AX-103059361	0	0	Other
AX-103059738	0	0	Other
AX-103059776	0	0	Other
AX-103059850	0	0	Other
AX-103059933	0	0	Other
AX-103060235	0	0	CallRateBelowThreshold
AX-103060336	0	0	Other
AX-103060657	0	0	Other
AX-103060919	0	0	Other
AX-103061053	0	0	CallRateBelowThreshold
AX-103061073	0	0	CallRateBelowThreshold
AX-103061207	0	0	Other
AX-103061298	0	0	CallRateBelowThreshold
AX-103061313	0	0	CallRateBelowThreshold
AX-103061524	0	0	Other
AX-103061552	0	0	CallRateBelowThreshold
AX-103061922	0	0	Other
AX-103062130	0	0	Other
AX-103062131	0	0	Other
AX-103062888	0	0	Other
AX-103063557	0	0	Other
AX-103064605	0	0	CallRateBelowThreshold
AX-103065032	0	0	CallRateBelowThreshold
AX-103065043	0	0	CallRateBelowThreshold
AX-103065427	0	0	Other
AX-103065599	0	0	OTV
AX-103066051	0	0	Other
AX-103066263	0	0	Other
AX-103066453	0	0	OTV
AX-103066570	0	0	Other
AX-103066639	0	0	Other
AX-103067120	0	0	Other
AX-103067376	0	0	CallRateBelowThreshold
AX-103068839	0	0	Other
AX-103068841	0	0	Other
AX-103069081	0	0	Other
AX-103069316	0	0	Other
AX-103069953	0	0	CallRateBelowThreshold
AX-103070089	0	0	Other
AX-103070819	0	0	CallRateBelowThreshold
AX-103071227	0	0	Other
AX-103071244	0	0	CallRateBelowThreshold
AX-103071249	0	0	Other
AX-103071426	0	0	Other
AX-103071978	0	0	Other
AX-103072184	0	0	Other
AX-103072196	0	0	Other
AX-103072401	0	0	Other
AX-103072525	0	0	CallRateBelowThreshold
AX-103072691	0	0	CallRateBelowThreshold
AX-103072790	0	0	Other
AX-103072969	0	0	Other
AX-103073040	0	0	Other
AX-103073576	0	0	Other
AX-103073579	0	0	Other
AX-103074361	0	0	Other
AX-103075208	0	0	CallRateBelowThreshold
AX-103075217	0	0	Other
AX-103075457	0	0	CallRateBelowThreshold
AX-103076091	0	0	OTV
AX-103077189	0	0	Other
AX-103077950	0	0	Other
AX-103078308	0	0	CallRateBelowThreshold
AX-103078624	0	0	Other
AX-103078823	0	0	Other
AX-103078837	0	0	Other
AX-103078879	0	0	Other
AX-103079168	0	0	Other
AX-103079557	0	0	CallRateBelowThreshold
AX-103079575	0	0	Other
AX-103080596	0	0	Other
AX-103080875	0	0	Other
AX-103081140	0	0	Other
AX-103081498	0	0	Other
AX-103081687	0	0	CallRateBelowThreshold
AX-103081952	0	0	Other
AX-103082177	0	0	Other
AX-103083064	0	0	CallRateBelowThreshold
AX-103083155	0	0	CallRateBelowThreshold
AX-103083581	0	0	Other
AX-103083653	0	0	Other
AX-103083946	0	0	Other
AX-103084217	0	0	Other
AX-103084306	0	0	Other
AX-103085247	0	0	Other
AX-103085769	0	0	Other
AX-103085814	0	0	Other
AX-103085874	0	0	Other
AX-103086888	0	0	Other
AX-103087349	0	0	Other
AX-103087608	0	0	Other
AX-103087662	0	0	Other
AX-103088181	0	0	Other
AX-103088747	0	0	Other
AX-103088767	0	0	OTV
AX-103088975	0	0	Other
AX-103089521	0	0	CallRateBelowThreshold
AX-103089543	0	0	CallRateBelowThreshold
AX-103089852	0	0	Other
AX-103090063	0	0	Other
AX-103090116	0	0	Other
AX-103090727	0	0	CallRateBelowThreshold
AX-103091038	0	0	Other
AX-103091105	0	0	Other
AX-103091115	0	0	Other
AX-103091311	0	0	CallRateBelowThreshold
AX-103091444	0	0	Other
AX-103091499	0	0	OTV
AX-103091501	0	0	Other
AX-103091586	0	0	Other
AX-103091618	0	0	Other
AX-103091963	0	0	Other
AX-103092177	0	0	Other
AX-103092374	0	0	Other
AX-103092576	0	0	Other
AX-103093066	0	0	Other
AX-103093624	0	0	CallRateBelowThreshold
AX-103094363	0	0	Other
AX-103094627	0	0	Other
AX-103094797	0	0	CallRateBelowThreshold
AX-103095186	0	0	Other
AX-103095195	0	0	Other
AX-103096202	0	0	Other
AX-103096755	0	0	Other
AX-103096987	0	0	Other
AX-103097014	0	0	CallRateBelowThreshold
AX-103097100	0	0	Other
AX-103097423	0	0	Other
AX-103097451	0	0	Other
AX-103097479	0	0	Other
AX-103098223	0	0	Other
AX-103099093	0	0	Other
AX-103099207	0	0	OTV
AX-103099310	0	0	CallRateBelowThreshold
AX-103099330	0	0	Other
AX-103099488	0	0	Other
AX-103099594	0	0	Other
AX-103099826	0	0	OTV
AX-103100352	0	0	Other
AX-103100562	0	0	Other
AX-103100577	0	0	Other
AX-103100848	0	0	Other
AX-103100976	0	0	CallRateBelowThreshold
AX-103101198	0	0	Other
AX-103101236	0	0	Other
AX-103101370	0	0	Other
AX-103101580	0	0	Other
AX-103101663	0	0	Other
AX-103102537	0	0	Other
AX-103102543	0	0	Other
AX-103102901	0	0	Other
AX-103102909	0	0	Other
AX-103103099	0	0	CallRateBelowThreshold
AX-103103156	0	0	Other
AX-103104117	0	0	CallRateBelowThreshold
AX-103104155	0	0	Other
AX-103105578	0	0	Other
AX-103105948	0	0	Other
AX-103105991	0	0	Other
AX-103106704	0	0	Other
AX-103106944	0	0	Other
AX-103106987	0	0	Other
AX-103107032	0	0	CallRateBelowThreshold
AX-103107156	0	0	CallRateBelowThreshold
AX-103107306	0	0	Other
AX-103107514	0	0	Other
AX-103107535	0	0	CallRateBelowThreshold
AX-103107881	0	0	Other
AX-103108382	0	0	Other
AX-103108461	0	0	Other
AX-103108543	0	0	Other
AX-103108605	0	0	CallRateBelowThreshold
AX-103108660	0	0	Other
AX-103108775	0	0	Other
AX-103109018	0	0	Other
AX-103109257	0	0	Other
AX-103109325	0	0	Other
AX-103109478	0	0	OTV
AX-103109534	0	0	Other
AX-103109596	0	0	Other
AX-103109642	0	0	Other
AX-103110053	0	0	Other
AX-103110404	0	0	Other
AX-103110635	0	0	Other
AX-103110723	0	0	Other
AX-103111304	0	0	Other
AX-103111329	0	0	Other
AX-103111702	0	0	Other
AX-103113885	0	0	Other
AX-103114630	0	0	Other
AX-103114841	0	0	Other
AX-103114963	0	0	CallRateBelowThreshold
AX-103115196	0	0	CallRateBelowThreshold
AX-103116543	0	0	Other
AX-103116555	0	0	Other
AX-103116682	0	0	CallRateBelowThreshold
AX-103117409	0	0	CallRateBelowThreshold
AX-103118055	0	0	Other
AX-103118246	0	0	CallRateBelowThreshold
AX-103118431	0	0	Other
AX-103118437	0	0	Other
AX-103118468	0	0	Other
AX-103119100	0	0	CallRateBelowThreshold
AX-103119573	0	0	Other
AX-103120399	0	0	Other
AX-103120685	0	0	Other
AX-103120813	0	0	Other
AX-103121236	0	0	Other
AX-103121292	0	0	Other
AX-103121320	0	0	Other
AX-103121746	0	0	Other
AX-103122106	0	0	Other
AX-103122192	0	0	CallRateBelowThreshold
AX-103122539	0	0	Other
AX-103122786	0	0	Other
AX-103123211	0	0	CallRateBelowThreshold
AX-103123987	0	0	Other
AX-103124408	0	0	Other
AX-103125261	0	0	CallRateBelowThreshold
AX-103125283	0	0	Other
AX-103125366	0	0	CallRateBelowThreshold
AX-103126292	0	0	Other
AX-103126317	0	0	CallRateBelowThreshold
AX-103126406	0	0	Other
AX-103126473	0	0	CallRateBelowThreshold
AX-103126506	0	0	OTV
AX-103126567	0	0	CallRateBelowThreshold
AX-103127227	0	0	Other
AX-103127286	0	0	OTV
AX-103127623	0	0	Other
AX-103127911	0	0	Other
AX-103127950	0	0	Other
AX-103128034	0	0	Other
AX-103128143	0	0	Other
AX-103128747	0	0	Other
AX-103129231	0	0	Other
AX-103129643	0	0	Other
AX-103129788	0	0	Other
AX-103129814	0	0	OTV
AX-103129847	0	0	Other
AX-103130304	0	0	Other
AX-103130889	0	0	Other
AX-103130952	0	0	Other
AX-103131475	0	0	Other
AX-103131876	0	0	Other
AX-103131915	0	0	Other
AX-103132467	0	0	Other
AX-103132569	0	0	OTV
AX-103133066	0	0	OTV
AX-103133546	0	0	Other
AX-103133992	0	0	Other
AX-103134168	0	0	Other
AX-103134539	0	0	Other
AX-103134612	0	0	Other
AX-103134877	0	0	CallRateBelowThreshold
AX-103134906	0	0	Other
AX-103134953	0	0	Other
AX-103135017	0	0	Other
AX-103135020	0	0	CallRateBelowThreshold
AX-103135958	0	0	Other
AX-103135959	0	0	Other
AX-103136038	0	0	CallRateBelowThreshold
AX-103136067	0	0	Other
AX-103136294	0	0	Other
AX-103136711	0	0	Other
AX-103137294	0	0	Other
AX-103137311	0	0	Other
AX-103138075	0	0	Other
AX-103138169	0	0	Other
AX-103138188	0	0	Other
AX-103138616	0	0	CallRateBelowThreshold
AX-103138787	0	0	Other
AX-103138870	0	0	Other
AX-103138922	0	0	CallRateBelowThreshold
AX-103139184	0	0	Other
AX-103139311	0	0	Other
AX-103139318	0	0	Other
AX-103139749	0	0	Other
AX-103141409	0	0	Other
AX-103141448	0	0	Other
AX-103141586	0	0	Other
AX-103141818	0	0	OTV
AX-103142020	0	0	Other
AX-103142067	0	0	Other
AX-103142088	0	0	Other
AX-103142353	0	0	Other
AX-103143013	0	0	Other
AX-103143124	0	0	Other
AX-103143176	0	0	Other
AX-103143252	0	0	CallRateBelowThreshold
AX-103145010	0	0	Other
AX-103145215	0	0	Other
AX-103145243	0	0	Other
AX-103145511	0	0	Other
AX-103146620	0	0	Other
AX-103146948	0	0	Other
AX-103148161	0	0	CallRateBelowThreshold
AX-103149799	0	0	Other
AX-103149934	0	0	Other
AX-103150251	0	0	Other
AX-103150544	0	0	Other
AX-103150568	0	0	OTV
AX-103151050	0	0	CallRateBelowThreshold
AX-103151212	0	0	Other
AX-103151296	0	0	CallRateBelowThreshold
AX-103151445	0	0	CallRateBelowThreshold
AX-103151520	0	0	Other
AX-103151583	0	0	CallRateBelowThreshold
AX-103151899	0	0	Other
AX-103152351	0	0	Other
AX-103152733	0	0	Other
AX-103153099	0	0	Other
AX-103153510	0	0	CallRateBelowThreshold
AX-103153642	0	0	Other
AX-103153672	0	0	Other
AX-103154006	0	0	CallRateBelowThreshold
AX-103154033	0	0	Other
AX-103154802	0	0	Other
AX-103154945	0	0	CallRateBelowThreshold
AX-103154960	0	0	Other
AX-103155209	0	0	Other
AX-103155402	0	0	Other
AX-103156544	0	0	Other
AX-103156686	0	0	Other
AX-103156911	0	0	Other
AX-103157967	0	0	Other
AX-103158318	0	0	Other
AX-103158515	0	0	CallRateBelowThreshold
AX-103158540	0	0	CallRateBelowThreshold
AX-103158746	0	0	Other
AX-103158869	0	0	Other
AX-103159075	0	0	Other
AX-103159300	0	0	Other
AX-103159539	0	0	Other
AX-103159900	0	0	Other
AX-103159907	0	0	CallRateBelowThreshold
AX-103160500	0	0	CallRateBelowThreshold
AX-103161239	0	0	OTV
AX-103161587	0	0	Other
AX-103161721	0	0	Other
AX-103161861	0	0	Other
AX-103161874	0	0	Other
AX-103161884	0	0	Other
AX-103162777	0	0	CallRateBelowThreshold
AX-103163415	0	0	CallRateBelowThreshold
AX-103163911	0	0	Other
AX-103163923	0	0	Other
AX-103164103	0	0	Other
AX-103164352	0	0	Other
AX-103164502	0	0	Other
AX-103164526	0	0	Other
AX-103164669	0	0	CallRateBelowThreshold
AX-103165657	0	0	OTV
AX-103166539	0	0	Other
AX-103166981	0	0	Other
AX-103167015	0	0	Other
AX-103167615	0	0	Other
AX-103167781	0	0	Other
AX-103168450	0	0	Other
AX-103168619	0	0	CallRateBelowThreshold
AX-103169449	0	0	Other
AX-103169717	0	0	Other
AX-103169963	0	0	Other
AX-103170201	0	0	OTV
AX-103170858	0	0	Other
AX-103171019	0	0	Other
AX-103171079	0	0	Other
AX-103171171	0	0	Other
AX-103171179	0	0	Other
AX-103171333	0	0	CallRateBelowThreshold
AX-103171567	0	0	Other
AX-103171893	0	0	Other
AX-103171967	0	0	OTV
AX-103173040	0	0	Other
AX-103173216	0	0	Other
AX-103173379	0	0	Other
AX-103173456	0	0	CallRateBelowThreshold
AX-103173882	0	0	Other
AX-103174038	0	0	Other
AX-103174253	0	0	Other
AX-103175964	0	0	Other
AX-103176559	0	0	CallRateBelowThreshold
AX-103176644	0	0	Other
AX-103176958	0	0	CallRateBelowThreshold
AX-103177183	0	0	Other
AX-103177264	0	0	Other
AX-103177409	0	0	Other
AX-103178444	0	0	Other
AX-103178601	0	0	Other
AX-103178917	0	0	CallRateBelowThreshold
AX-103180295	0	0	Other
AX-103180337	0	0	CallRateBelowThreshold
AX-103180357	0	0	CallRateBelowThreshold
AX-103181673	0	0	Other
AX-103182664	0	0	Other
AX-103182779	0	0	Other
AX-103183948	0	0	OTV
AX-103184175	0	0	Other
AX-103184358	0	0	CallRateBelowThreshold
AX-103184409	0	0	Other
AX-103184545	0	0	CallRateBelowThreshold
AX-103184904	0	0	Other
AX-103185141	0	0	Other
AX-103185175	0	0	Other
AX-103185417	0	0	Other
AX-103185662	0	0	CallRateBelowThreshold
AX-103186435	0	0	Other
AX-103186676	0	0	Other
AX-103187096	0	0	CallRateBelowThreshold
AX-103187220	0	0	Other
AX-103187511	0	0	Other
AX-103187993	0	0	Other
AX-103188325	0	0	Other
AX-103188640	0	0	CallRateBelowThreshold
AX-103188689	0	0	CallRateBelowThreshold
AX-103188846	0	0	CallRateBelowThreshold
AX-103188916	0	0	Other
AX-103189337	0	0	Other
AX-103189348	0	0	Other
AX-103189475	0	0	CallRateBelowThreshold
AX-103189719	0	0	Other
AX-103190152	0	0	CallRateBelowThreshold
AX-103190277	0	0	CallRateBelowThreshold
AX-103190841	0	0	CallRateBelowThreshold
AX-103190880	0	0	Other
AX-103191222	0	0	Other
AX-103191553	0	0	Other
AX-103191727	0	0	Other
AX-103191786	0	0	CallRateBelowThreshold
AX-103192170	0	0	Other
AX-103192408	0	0	Other
AX-103192703	0	0	CallRateBelowThreshold
AX-103192843	0	0	Other
AX-103193252	0	0	Other
AX-103193255	0	0	Other
AX-103193630	0	0	Other
AX-103194205	0	0	CallRateBelowThreshold
AX-103194375	0	0	Other
AX-103194656	0	0	Other
AX-103196401	0	0	Other
AX-103196914	0	0	Other
AX-103197127	0	0	Other
AX-103197311	0	0	Other
AX-103198080	0	0	Other
AX-103198291	0	0	CallRateBelowThreshold
AX-103198779	0	0	Other
AX-103198918	0	0	Other
AX-103199124	0	0	Other
AX-103200000	0	0	Other
AX-103200221	0	0	Other
AX-103200320	0	0	Other
AX-103200513	0	0	Other
AX-103200578	0	0	Other
AX-103201582	0	0	Other
AX-103201935	0	0	Other
AX-103202304	0	0	Other
AX-103202471	0	0	CallRateBelowThreshold
AX-103203094	0	0	Other
AX-103203135	0	0	CallRateBelowThreshold
AX-103203144	0	0	Other
AX-103203528	0	0	CallRateBelowThreshold
AX-103204126	0	0	Other
AX-103204267	0	0	Other
AX-103204826	0	0	CallRateBelowThreshold
AX-103204836	0	0	Other
AX-103205362	0	0	CallRateBelowThreshold
AX-103205401	0	0	Other
AX-103205525	0	0	Other
AX-103205584	0	0	Other
AX-103205840	0	0	Other
AX-103206699	0	0	Other
AX-103206908	0	0	Other
AX-103207273	0	0	Other
AX-103207683	0	0	Other
AX-103208085	0	0	OTV
AX-103208343	0	0	Other
AX-103208430	0	0	Other
AX-103208742	0	0	Other
AX-103208786	0	0	Other
AX-103208824	0	0	OTV
AX-103208859	0	0	Other
AX-103208919	0	0	Other
AX-103209228	0	0	Other
AX-103209256	0	0	Other
AX-103209946	0	0	Other
AX-103210275	0	0	Other
AX-103210374	0	0	CallRateBelowThreshold
AX-103210546	0	0	CallRateBelowThreshold
AX-103210766	0	0	Other
AX-103211119	0	0	Other
AX-103211278	0	0	CallRateBelowThreshold
AX-103211448	0	0	Other
AX-103211687	0	0	Other
AX-103211696	0	0	CallRateBelowThreshold
AX-103211910	0	0	Other
AX-103212204	0	0	CallRateBelowThreshold
AX-103212439	0	0	Other
AX-103212519	0	0	Other
AX-103212663	0	0	Other
AX-103213099	0	0	Other
AX-103213150	0	0	Other
AX-103213356	0	0	Other
AX-103214359	0	0	Other
AX-103214457	0	0	CallRateBelowThreshold
AX-103214805	0	0	CallRateBelowThreshold
AX-103215004	0	0	Other
AX-103215201	0	0	Other
AX-103215567	0	0	Other
AX-103215585	0	0	Other
AX-103215607	0	0	Other
AX-103215873	0	0	Other
AX-103215915	0	0	Other
AX-103216436	0	0	CallRateBelowThreshold
AX-103216900	0	0	CallRateBelowThreshold
AX-103217110	0	0	Other
AX-103217205	0	0	Other
AX-103217228	0	0	Other
AX-103217373	0	0	Other
AX-103217605	0	0	OTV
AX-103217744	0	0	Other
AX-103217764	0	0	Other
AX-103217765	0	0	Other
AX-103218401	0	0	CallRateBelowThreshold
AX-103218459	0	0	Other
AX-103218610	0	0	Other
AX-103218839	0	0	CallRateBelowThreshold
AX-103219613	0	0	Other
AX-103219873	0	0	Other
AX-103219948	0	0	Other
AX-103221000	0	0	Other
AX-103221172	0	0	Other
AX-103221614	0	0	CallRateBelowThreshold
AX-103222056	0	0	Other
AX-103222546	0	0	Other
AX-103222632	0	0	Other
AX-103223101	0	0	CallRateBelowThreshold
AX-103224139	0	0	Other
AX-103224164	0	0	Other
AX-103224423	0	0	CallRateBelowThreshold
AX-103224635	0	0	Other
AX-103225394	0	0	Other
AX-103225879	0	0	Other
AX-103225968	0	0	Other
AX-103226528	0	0	Other
AX-103227016	0	0	Other
AX-103227147	0	0	Other
AX-103227227	0	0	Other
AX-103228217	0	0	Other
AX-103228223	0	0	CallRateBelowThreshold
AX-103228362	0	0	Other
AX-103228363	0	0	Other
AX-103229112	0	0	Other
AX-103229170	0	0	Other
AX-103229854	0	0	Other
AX-103230145	0	0	Other
AX-103230332	0	0	Other
AX-103230610	0	0	CallRateBelowThreshold
AX-103230677	0	0	Other
AX-103231003	0	0	Other
AX-103232212	0	0	Other
AX-103232562	0	0	Other
AX-103232720	0	0	Other
AX-103233065	0	0	Other
AX-103233147	0	0	CallRateBelowThreshold
AX-103233535	0	0	Other
AX-103233725	0	0	Other
AX-103233756	0	0	Other
AX-103234570	0	0	CallRateBelowThreshold
AX-103234681	0	0	CallRateBelowThreshold
AX-103234754	0	0	Other
AX-103235028	0	0	CallRateBelowThreshold
AX-103235675	0	0	Other
AX-103235743	0	0	Other
AX-103236075	0	0	OTV
AX-103236184	0	0	CallRateBelowThreshold
AX-103236799	0	0	CallRateBelowThreshold
AX-103236869	0	0	Other
AX-103237045	0	0	CallRateBelowThreshold
AX-103237091	0	0	Other
AX-103238075	0	0	Other
AX-103238121	0	0	Other
AX-103239104	0	0	Other
AX-103239346	0	0	Other
AX-103240693	0	0	Other
AX-103240744	0	0	CallRateBelowThreshold
AX-103240829	0	0	Other
AX-103241177	0	0	Other
AX-103241468	0	0	Other
AX-103241505	0	0	OTV
AX-103241634	0	0	OTV
AX-103241641	0	0	Other
AX-103241815	0	0	Other
AX-103242236	0	0	Other
AX-103242248	0	0	Other
AX-103242293	0	0	Other
AX-103242427	0	0	OTV
AX-103242878	0	0	Other
AX-103243376	0	0	CallRateBelowThreshold
AX-103243495	0	0	Other
AX-103243645	0	0	Other
AX-103244577	0	0	Other
AX-103244842	0	0	Other
AX-103245081	0	0	CallRateBelowThreshold
AX-103245089	0	0	CallRateBelowThreshold
AX-103245159	0	0	CallRateBelowThreshold
AX-103245589	0	0	Other
AX-103245868	0	0	Other
AX-103245903	0	0	Other
AX-103246020	0	0	Other
AX-103246420	0	0	OTV
AX-103246492	0	0	Other
AX-103246573	0	0	CallRateBelowThreshold
AX-103247133	0	0	OTV
AX-103247140	0	0	Other
AX-103247608	0	0	Other
AX-103247773	0	0	Other
AX-103248831	0	0	Other
AX-103248912	0	0	CallRateBelowThreshold
AX-103249084	0	0	Other
AX-103249222	0	0	Other
AX-103250180	0	0	OTV
AX-103250391	0	0	Other
AX-103250448	0	0	Other
AX-103250862	0	0	Other
AX-103251359	0	0	CallRateBelowThreshold
AX-103251501	0	0	Other
AX-103251574	0	0	OTV
AX-103251619	0	0	Other
AX-103252085	0	0	Other
AX-103252570	0	0	Other
AX-103252838	0	0	CallRateBelowThreshold
AX-103253451	0	0	Other
AX-103253788	0	0	Other
AX-103253912	0	0	Other
AX-103253927	0	0	Other
AX-103253961	0	0	CallRateBelowThreshold
AX-103253981	0	0	Other
AX-103254246	0	0	Other
AX-103254249	0	0	Other
AX-103254534	0	0	CallRateBelowThreshold
AX-103254656	0	0	Other
AX-103254791	0	0	Other
AX-103254824	0	0	Other
AX-103255731	0	0	Other
AX-103255765	0	0	CallRateBelowThreshold
AX-103255997	0	0	Other
AX-103255998	0	0	Other
AX-103256226	0	0	Other
AX-103256256	0	0	Other
AX-103256881	0	0	CallRateBelowThreshold
AX-103256975	0	0	Other
AX-103257177	0	0	CallRateBelowThreshold
AX-103257287	0	0	Other
AX-103257504	0	0	Other
AX-103257614	0	0	Other
AX-103257709	0	0	CallRateBelowThreshold
AX-103257829	0	0	Other
AX-103258128	0	0	CallRateBelowThreshold
AX-103258203	0	0	Other
AX-103258454	0	0	CallRateBelowThreshold
AX-103258492	0	0	Other
AX-103259027	0	0	CallRateBelowThreshold
AX-103259617	0	0	Other
AX-103260087	0	0	Other
AX-103260196	0	0	Other
AX-103260720	0	0	CallRateBelowThreshold
AX-103260744	0	0	CallRateBelowThreshold
AX-103260774	0	0	CallRateBelowThreshold
AX-103260830	0	0	Other
AX-103260860	0	0	Other
AX-103260944	0	0	CallRateBelowThreshold
AX-103261096	0	0	Other
AX-103261298	0	0	Other
AX-103261348	0	0	Other
AX-103261843	0	0	CallRateBelowThreshold
AX-103262351	0	0	Other
AX-103262721	0	0	Other
AX-103262735	0	0	Other
AX-103263715	0	0	CallRateBelowThreshold
AX-103264169	0	0	CallRateBelowThreshold
AX-103264221	0	0	Other
AX-103264239	0	0	CallRateBelowThreshold
AX-103264885	0	0	CallRateBelowThreshold
AX-103265439	0	0	CallRateBelowThreshold
AX-103265959	0	0	Other
AX-103266570	0	0	Other
AX-103266877	0	0	OTV
AX-103267029	0	0	Other
AX-103267310	0	0	Other
AX-103267525	0	0	Other
AX-103268126	0	0	Other
AX-103268551	0	0	CallRateBelowThreshold
AX-103268827	0	0	Other
AX-103268903	0	0	Other
AX-103268940	0	0	CallRateBelowThreshold
AX-103269467	0	0	Other
AX-103269908	0	0	Other
AX-103270233	0	0	CallRateBelowThreshold
AX-103270520	0	0	Other
AX-103271114	0	0	Other
AX-103271875	0	0	Other
AX-103271941	0	0	Other
AX-103271993	0	0	Other
AX-103272445	0	0	Other
AX-103272903	0	0	Other
AX-103272973	0	0	Other
AX-103273034	0	0	Other
AX-103273329	0	0	Other
AX-103273743	0	0	Other
AX-103273896	0	0	Other
AX-103273993	0	0	Other
AX-103274026	0	0	Other
AX-103274674	0	0	CallRateBelowThreshold
AX-103274884	0	0	Other
AX-103275424	0	0	Other
AX-103275547	0	0	Other
AX-103275738	0	0	Other
AX-103275863	0	0	Other
AX-103276511	0	0	CallRateBelowThreshold
AX-103276559	0	0	Other
AX-103277074	0	0	Other
AX-103277364	0	0	CallRateBelowThreshold
AX-103277647	0	0	Other
AX-103277843	0	0	Other
AX-103278253	0	0	Other
AX-103278678	0	0	Other
AX-103278792	0	0	CallRateBelowThreshold
AX-103278819	0	0	CallRateBelowThreshold
AX-103278865	0	0	Other
AX-103279072	0	0	CallRateBelowThreshold
AX-103279655	0	0	Other
AX-103280147	0	0	Other
AX-103280557	0	0	Other
AX-103280578	0	0	Other
AX-103280588	0	0	Other
AX-103280700	0	0	Other
AX-103280757	0	0	OTV
AX-103280772	0	0	Other
AX-103280851	0	0	CallRateBelowThreshold
AX-103280888	0	0	Other
AX-103281070	0	0	Other
AX-103281141	0	0	CallRateBelowThreshold
AX-103282088	0	0	CallRateBelowThreshold
AX-103283172	0	0	CallRateBelowThreshold
AX-103283334	0	0	Other
AX-103283604	0	0	Other
AX-103283945	0	0	Other
AX-103284937	0	0	Other
AX-103285187	0	0	Other
AX-103285486	0	0	Other
AX-103286029	0	0	Other
AX-103286096	0	0	Other
AX-103286299	0	0	Other
AX-103286449	0	0	Other
AX-103286450	0	0	Other
AX-103286555	0	0	Other
AX-103287056	0	0	Other
AX-103287282	0	0	CallRateBelowThreshold
AX-103287658	0	0	Other
AX-103287791	0	0	Other
AX-103287853	0	0	CallRateBelowThreshold
AX-103287954	0	0	CallRateBelowThreshold
AX-103288380	0	0	Other
AX-103288510	0	0	Other
AX-103288774	0	0	CallRateBelowThreshold
AX-103289051	0	0	Other
AX-103289287	0	0	Other
AX-103289719	0	0	OTV
AX-103289858	0	0	Other
AX-103290030	0	0	CallRateBelowThreshold
AX-103290441	0	0	Other
AX-103291064	0	0	Other
AX-103291261	0	0	Other
AX-103291534	0	0	Other
AX-103291544	0	0	Other
AX-103292377	0	0	Other
AX-103292570	0	0	CallRateBelowThreshold
AX-103293149	0	0	Other
AX-103293334	0	0	Other
AX-103294101	0	0	Other
AX-103294381	0	0	CallRateBelowThreshold
AX-103294420	0	0	Other
AX-103295083	0	0	Other
AX-103295116	0	0	CallRateBelowThreshold
AX-103295474	0	0	Other
AX-103295832	0	0	CallRateBelowThreshold
AX-103296108	0	0	Other
AX-103296346	0	0	Other
AX-103296524	0	0	Other
AX-103297273	0	0	Other
AX-103297489	0	0	CallRateBelowThreshold
AX-103297661	0	0	Other
AX-103297802	0	0	Other
AX-103297812	0	0	CallRateBelowThreshold
AX-103297824	0	0	Other
AX-103297880	0	0	OTV
AX-103297991	0	0	Other
AX-103298671	0	0	CallRateBelowThreshold
AX-103298886	0	0	Other
AX-103299041	0	0	Other
AX-103299079	0	0	Other
AX-103299282	0	0	Other
AX-103299651	0	0	CallRateBelowThreshold
AX-103299706	0	0	CallRateBelowThreshold
AX-103299859	0	0	Other
AX-103300551	0	0	Other
AX-103301060	0	0	Other
AX-103301068	0	0	Other
AX-103301291	0	0	Other
AX-103301421	0	0	CallRateBelowThreshold
AX-103301494	0	0	Other
AX-103302065	0	0	OTV
AX-103303073	0	0	Other
AX-103303641	0	0	Other
AX-103303690	0	0	Other
AX-103303923	0	0	Other
AX-103303991	0	0	Other
AX-103304086	0	0	CallRateBelowThreshold
AX-103304227	0	0	Other
AX-103304249	0	0	CallRateBelowThreshold
AX-103304699	0	0	Other
AX-103304973	0	0	Other
AX-103305094	0	0	Other
AX-103305330	0	0	CallRateBelowThreshold
AX-103305612	0	0	Other
AX-103305617	0	0	Other
AX-103305839	0	0	Other
AX-103306261	0	0	Other
AX-103306453	0	0	CallRateBelowThreshold
AX-103306578	0	0	Other
AX-103306580	0	0	Other
AX-103306697	0	0	Other
AX-103307088	0	0	Other
AX-103307231	0	0	Other
AX-103307248	0	0	Other
AX-103307302	0	0	Other
AX-103307641	0	0	Other
AX-103307808	0	0	Other
AX-103308703	0	0	CallRateBelowThreshold
AX-103308823	0	0	Other
AX-103309009	0	0	CallRateBelowThreshold
AX-103309311	0	0	Other
AX-103310596	0	0	Other
AX-103310671	0	0	Other
AX-103310695	0	0	CallRateBelowThreshold
AX-103311189	0	0	Other
AX-103311227	0	0	Other
AX-103311491	0	0	CallRateBelowThreshold
AX-103311550	0	0	Other
AX-103311872	0	0	Other
AX-103311903	0	0	Other
AX-103312449	0	0	Other
AX-103312463	0	0	CallRateBelowThreshold
AX-103312604	0	0	CallRateBelowThreshold
AX-103312605	0	0	Other
AX-103312637	0	0	Other
AX-103313188	0	0	Other
AX-103314005	0	0	OTV
AX-103314456	0	0	CallRateBelowThreshold
AX-103314845	0	0	Other
AX-103316473	0	0	OTV
AX-103316580	0	0	Other
AX-103316672	0	0	Other
AX-103316737	0	0	CallRateBelowThreshold
AX-103316891	0	0	Other
AX-103316950	0	0	Other
AX-103317464	0	0	Other
AX-103317711	0	0	Other
AX-103317746	0	0	CallRateBelowThreshold
AX-103317947	0	0	Other
AX-103318425	0	0	Other
AX-103318801	0	0	Other
AX-103318849	0	0	Other
AX-103318869	0	0	Other
AX-103318977	0	0	Other
AX-103319131	0	0	Other
AX-103319391	0	0	Other
AX-103319906	0	0	Other
AX-103320142	0	0	Other
AX-103320420	0	0	CallRateBelowThreshold
AX-103321133	0	0	Other
AX-103321195	0	0	Other
AX-103321237	0	0	Other
AX-103321588	0	0	Other
AX-103321900	0	0	Other
AX-103322457	0	0	CallRateBelowThreshold
AX-103322540	0	0	Other
AX-103322934	0	0	Other
AX-103323727	0	0	CallRateBelowThreshold
AX-103323729	0	0	Other
AX-103324245	0	0	Other
AX-103324253	0	0	Other
AX-103324488	0	0	Other
AX-103324691	0	0	Other
AX-103326015	0	0	Other
AX-103326351	0	0	Other
AX-103326362	0	0	Other
AX-103326448	0	0	Other
AX-103326593	0	0	Other
AX-103326903	0	0	Other
AX-103327025	0	0	Other
AX-103327399	0	0	Other
AX-103327868	0	0	CallRateBelowThreshold
AX-103327907	0	0	Other
AX-103327977	0	0	Other
AX-103328237	0	0	Other
AX-103329562	0	0	Other
AX-103330131	0	0	CallRateBelowThreshold
AX-103330540	0	0	CallRateBelowThreshold
AX-103331056	0	0	Other
AX-103331471	0	0	Other
AX-103331637	0	0	Other
AX-103331679	0	0	CallRateBelowThreshold
AX-103331773	0	0	CallRateBelowThreshold
AX-103332246	0	0	Other
AX-103332445	0	0	Other
AX-103332481	0	0	Other
AX-103332912	0	0	CallRateBelowThreshold
AX-103334729	0	0	CallRateBelowThreshold
AX-103335270	0	0	Other
AX-103335475	0	0	CallRateBelowThreshold
AX-103335507	0	0	Other
AX-103335819	0	0	Other
AX-103335876	0	0	Other
AX-103336701	0	0	Other
AX-103337606	0	0	Other
AX-103337624	0	0	Other
AX-103338285	0	0	Other
AX-103338308	0	0	CallRateBelowThreshold
AX-103338529	0	0	Other
AX-103338974	0	0	Other
AX-103339419	0	0	CallRateBelowThreshold
AX-103340008	0	0	Other
AX-103340401	0	0	Other
AX-103340434	0	0	Other
AX-103340775	0	0	Other
AX-103340966	0	0	Other
AX-103341073	0	0	Other
AX-103341300	0	0	CallRateBelowThreshold
AX-103341710	0	0	Other
AX-103341792	0	0	CallRateBelowThreshold
AX-103341918	0	0	Other
AX-103342199	0	0	Other
AX-103342337	0	0	Other
AX-103342981	0	0	Other
AX-103343301	0	0	Other
AX-103343386	0	0	Other
AX-103344557	0	0	Other
AX-103344847	0	0	Other
AX-103344881	0	0	CallRateBelowThreshold
AX-103344995	0	0	CallRateBelowThreshold
AX-103345190	0	0	CallRateBelowThreshold
AX-103345263	0	0	Other
AX-103346175	0	0	Other
AX-103346191	0	0	CallRateBelowThreshold
AX-103346944	0	0	Other
AX-103346977	0	0	Other
AX-103347401	0	0	Other
AX-103347660	0	0	CallRateBelowThreshold
AX-103348032	0	0	OTV
AX-103348059	0	0	Other
AX-103348064	0	0	Other
AX-103348437	0	0	Other
AX-103348443	0	0	Other
AX-103348505	0	0	Other
AX-103348536	0	0	Other
AX-103349070	0	0	Other
AX-103349404	0	0	Other
AX-103350014	0	0	Other
AX-103350058	0	0	Other
AX-103350447	0	0	CallRateBelowThreshold
AX-103351578	0	0	Other
AX-103351701	0	0	Other
AX-103351896	0	0	Other
AX-103351988	0	0	CallRateBelowThreshold
AX-103352082	0	0	Other
AX-103352268	0	0	Other
AX-103352647	0	0	Other
AX-103353285	0	0	Other
AX-103354028	0	0	CallRateBelowThreshold
AX-103354296	0	0	Other
AX-103354772	0	0	OTV
AX-103354822	0	0	Other
AX-103355066	0	0	Other
AX-103355072	0	0	CallRateBelowThreshold
AX-103355140	0	0	Other
AX-103355467	0	0	Other
AX-103355649	0	0	Other
AX-103355904	0	0	Other
AX-103356041	0	0	CallRateBelowThreshold
AX-103356429	0	0	Other
AX-103356532	0	0	Other
AX-103357324	0	0	Other
AX-103357654	0	0	Other
AX-103358157	0	0	Other
AX-103358541	0	0	Other
AX-103358693	0	0	Other
AX-103358984	0	0	Other
AX-103359759	0	0	Other
AX-103359941	0	0	OTV
AX-103360155	0	0	Other
AX-103360532	0	0	OTV
AX-103360538	0	0	Other
AX-103360706	0	0	Other
AX-103361330	0	0	OTV
AX-103361468	0	0	CallRateBelowThreshold
AX-103361482	0	0	Other
AX-103362068	0	0	CallRateBelowThreshold
AX-103363432	0	0	CallRateBelowThreshold
AX-103363603	0	0	Other
AX-103363765	0	0	CallRateBelowThreshold
AX-103363767	0	0	Other
AX-103364339	0	0	Other
AX-103365025	0	0	CallRateBelowThreshold
AX-103365133	0	0	Other
AX-103365883	0	0	Other
AX-103366789	0	0	Other
AX-103367473	0	0	Other
AX-103367908	0	0	CallRateBelowThreshold
AX-103367989	0	0	Other
AX-103368476	0	0	Other
AX-103368984	0	0	CallRateBelowThreshold
AX-103369169	0	0	Other
AX-103369727	0	0	Other
AX-103369985	0	0	Other
AX-103370294	0	0	Other
AX-103370773	0	0	Other
AX-103371360	0	0	Other
AX-103372039	0	0	CallRateBelowThreshold
AX-103372171	0	0	Other
AX-103372173	0	0	Other
AX-103372210	0	0	Other
AX-103373947	0	0	Other
AX-103374170	0	0	Other
AX-103374222	0	0	Other
AX-103374456	0	0	Other
AX-103374619	0	0	Other
AX-103375200	0	0	Other
AX-103375389	0	0	CallRateBelowThreshold
AX-103375585	0	0	Other
AX-103375620	0	0	Other
AX-103375731	0	0	Other
AX-103376004	0	0	Other
AX-103376207	0	0	Other
AX-103376870	0	0	Other
AX-103377378	0	0	CallRateBelowThreshold
AX-103377666	0	0	Other
AX-103378802	0	0	Other
AX-103378842	0	0	Other
AX-103378930	0	0	Other
AX-103380200	0	0	Other
AX-103380676	0	0	Other
AX-103380875	0	0	Other
AX-103381213	0	0	Other
AX-103381500	0	0	Other
AX-103381812	0	0	Other
AX-103381958	0	0	Other
AX-103382691	0	0	Other
AX-103383205	0	0	Other
AX-103383209	0	0	Other
AX-103383494	0	0	Other
AX-103383594	0	0	Other
AX-103383795	0	0	CallRateBelowThreshold
AX-103383982	0	0	Other
AX-103384125	0	0	Other
AX-103384289	0	0	CallRateBelowThreshold
AX-103384417	0	0	Other
AX-103384838	0	0	CallRateBelowThreshold
AX-103384903	0	0	CallRateBelowThreshold
AX-103385107	0	0	CallRateBelowThreshold
AX-103385337	0	0	Other
AX-103385419	0	0	Other
AX-103385560	0	0	Other
AX-103385571	0	0	Other
AX-103385742	0	0	CallRateBelowThreshold
AX-103385889	0	0	Other
AX-103385995	0	0	Other
AX-103386193	0	0	CallRateBelowThreshold
AX-103386552	0	0	Other
AX-103387690	0	0	Other
AX-103388551	0	0	CallRateBelowThreshold
AX-103388699	0	0	Other
AX-103388923	0	0	Other
AX-103389398	0	0	CallRateBelowThreshold
AX-103389610	0	0	Other
AX-103389618	0	0	Other
AX-103389808	0	0	CallRateBelowThreshold
AX-103391084	0	0	CallRateBelowThreshold
AX-103391141	0	0	Other
AX-103391520	0	0	Other
AX-103391648	0	0	CallRateBelowThreshold
AX-103392592	0	0	CallRateBelowThreshold
AX-103392682	0	0	CallRateBelowThreshold
AX-103393177	0	0	Other
AX-103393310	0	0	Other
AX-103394280	0	0	Other
AX-103394693	0	0	CallRateBelowThreshold
AX-103394724	0	0	CallRateBelowThreshold
AX-103394995	0	0	CallRateBelowThreshold
AX-103395496	0	0	Other
AX-103395569	0	0	Other
AX-103395653	0	0	CallRateBelowThreshold
AX-103395888	0	0	CallRateBelowThreshold
AX-103396304	0	0	Other
AX-103396341	0	0	Other
AX-103396596	0	0	Other
AX-103397539	0	0	Other
AX-103397550	0	0	Other
AX-103397829	0	0	Other
AX-103398269	0	0	Other
AX-103398401	0	0	CallRateBelowThreshold
AX-103398671	0	0	Other
AX-103398938	0	0	Other
AX-103399111	0	0	Other
AX-103399278	0	0	Other
AX-103399568	0	0	CallRateBelowThreshold
AX-103399872	0	0	Other
AX-103399965	0	0	Other
AX-103400137	0	0	Other
AX-103400787	0	0	Other
AX-103401361	0	0	Other
AX-103401718	0	0	Other
AX-103401831	0	0	CallRateBelowThreshold
AX-103402055	0	0	Other
AX-103402132	0	0	CallRateBelowThreshold
AX-103402305	0	0	Other
AX-103402797	0	0	CallRateBelowThreshold
AX-103403160	0	0	Other
AX-103403316	0	0	CallRateBelowThreshold
AX-103403433	0	0	Other
AX-103404114	0	0	Other
AX-103404682	0	0	Other
AX-103404978	0	0	CallRateBelowThreshold
AX-103405140	0	0	Other
AX-103406301	0	0	Other
AX-103406990	0	0	Other
AX-103407135	0	0	Other
AX-103407406	0	0	CallRateBelowThreshold
AX-103407703	0	0	OTV
AX-103408010	0	0	OTV
AX-103408126	0	0	Other
AX-103408358	0	0	Other
AX-103408758	0	0	Other
AX-103408814	0	0	CallRateBelowThreshold
AX-103409127	0	0	Other
AX-103409231	0	0	Other
AX-103409814	0	0	Other
AX-103410213	0	0	OTV
AX-103410308	0	0	Other
AX-103410418	0	0	Other
AX-103410594	0	0	CallRateBelowThreshold
AX-103410834	0	0	Other
AX-103410994	0	0	Other
AX-103411345	0	0	Other
AX-103411683	0	0	Other
AX-103411732	0	0	Other
AX-103412558	0	0	Other
AX-103413299	0	0	Other
AX-103413510	0	0	Other
AX-103413890	0	0	CallRateBelowThreshold
AX-103414960	0	0	Other
AX-103415522	0	0	Other
AX-103416147	0	0	Other
AX-103416459	0	0	CallRateBelowThreshold
AX-103417076	0	0	Other
AX-103417926	0	0	OTV
AX-103418575	0	0	CallRateBelowThreshold
AX-103418770	0	0	Other
AX-103418859	0	0	Other
AX-103419360	0	0	Other
AX-103419812	0	0	Other
AX-103419874	0	0	Other
AX-103420028	0	0	Other
AX-103420173	0	0	Other
AX-103420465	0	0	Other
AX-103420763	0	0	Other
AX-103420902	0	0	CallRateBelowThreshold
AX-103421062	0	0	CallRateBelowThreshold
AX-103421102	0	0	Other
AX-103421133	0	0	OTV
AX-103421136	0	0	Other
AX-103421187	0	0	Other
AX-103421624	0	0	Other
AX-103422052	0	0	CallRateBelowThreshold
AX-103422155	0	0	Other
AX-103422371	0	0	Other
AX-103423369	0	0	CallRateBelowThreshold
AX-103423971	0	0	Other
AX-103424275	0	0	Other
AX-103424604	0	0	Other
AX-103424935	0	0	CallRateBelowThreshold
AX-103425303	0	0	Other
AX-103425629	0	0	Other
AX-103425819	0	0	CallRateBelowThreshold
AX-103426695	0	0	Other
AX-103427261	0	0	Other
AX-103427703	0	0	Other
AX-103427737	0	0	Other
AX-103427870	0	0	Other
AX-103427904	0	0	CallRateBelowThreshold
AX-103427941	0	0	Other
AX-103428421	0	0	Other
AX-103428907	0	0	CallRateBelowThreshold
AX-103429492	0	0	Other
AX-103430880	0	0	Other
AX-103431604	0	0	Other
AX-103431683	0	0	Other
AX-103432364	0	0	Other
AX-103432511	0	0	Other
AX-103433223	0	0	OTV
AX-103433353	0	0	OTV
AX-103433603	0	0	CallRateBelowThreshold
AX-103433940	0	0	CallRateBelowThreshold
AX-103434060	0	0	Other
AX-103435081	0	0	Other
AX-103435231	0	0	Other
AX-103435918	0	0	Other
AX-103435919	0	0	CallRateBelowThreshold
AX-103436379	0	0	OTV
AX-103436512	0	0	Other
AX-103436638	0	0	Other
AX-103436686	0	0	Other
AX-103437217	0	0	Other
AX-103437255	0	0	CallRateBelowThreshold
AX-103437708	0	0	CallRateBelowThreshold
AX-103437779	0	0	Other
AX-103437958	0	0	Other
AX-103438946	0	0	Other
AX-103439265	0	0	Other
AX-103439872	0	0	Other
AX-103439987	0	0	Other
AX-103440251	0	0	CallRateBelowThreshold
AX-103440359	0	0	Other
AX-103440476	0	0	Other
AX-103441450	0	0	CallRateBelowThreshold
AX-103441733	0	0	CallRateBelowThreshold
AX-103441833	0	0	CallRateBelowThreshold
AX-103441996	0	0	Other
AX-103442019	0	0	Other
AX-103442070	0	0	Other
AX-103442112	0	0	Other
AX-103442141	0	0	CallRateBelowThreshold
AX-103442811	0	0	Other
AX-103442898	0	0	Other
AX-103442912	0	0	Other
AX-103442931	0	0	Other
AX-103443620	0	0	Other
AX-103444034	0	0	Other
AX-103444106	0	0	Other
AX-103444159	0	0	Other
AX-103444160	0	0	Other
AX-103444263	0	0	OTV
AX-103444684	0	0	CallRateBelowThreshold
AX-103444937	0	0	Other
AX-103445014	0	0	CallRateBelowThreshold
AX-103445037	0	0	Other
AX-103445116	0	0	CallRateBelowThreshold
AX-103445365	0	0	Other
AX-103445447	0	0	Other
AX-103446014	0	0	Other
AX-103446267	0	0	Other
AX-103447129	0	0	Other
AX-103447159	0	0	Other
AX-103447518	0	0	CallRateBelowThreshold
AX-103447816	0	0	Other
AX-103448244	0	0	Other
AX-103448719	0	0	Other
AX-103449038	0	0	Other
AX-103449091	0	0	CallRateBelowThreshold
AX-103449134	0	0	Other
AX-103449303	0	0	Other
AX-103449427	0	0	Other
AX-103449546	0	0	Other
AX-103449896	0	0	Other
AX-103449977	0	0	Other
AX-103450282	0	0	CallRateBelowThreshold
AX-103450398	0	0	CallRateBelowThreshold
AX-103451307	0	0	Other
AX-103451436	0	0	CallRateBelowThreshold
AX-103451534	0	0	CallRateBelowThreshold
AX-103451844	0	0	Other
AX-103452183	0	0	CallRateBelowThreshold
AX-103452591	0	0	Other
AX-103453269	0	0	CallRateBelowThreshold
AX-103453302	0	0	OTV
AX-103453343	0	0	Other
AX-103453374	0	0	Other
AX-103453429	0	0	Other
AX-103453507	0	0	Other
AX-103453819	0	0	Other
AX-103453918	0	0	Other
AX-103454364	0	0	Other
AX-103454504	0	0	CallRateBelowThreshold
AX-103454786	0	0	Other
AX-103454789	0	0	Other
AX-103455010	0	0	Other
AX-103455388	0	0	Other
AX-103455925	0	0	CallRateBelowThreshold
AX-103455955	0	0	Other
AX-103456074	0	0	CallRateBelowThreshold
AX-103456267	0	0	CallRateBelowThreshold
AX-103456460	0	0	CallRateBelowThreshold
AX-103456550	0	0	Other
AX-103456845	0	0	Other
AX-103456956	0	0	Other
AX-103457200	0	0	CallRateBelowThreshold
AX-103457325	0	0	CallRateBelowThreshold
AX-103457705	0	0	CallRateBelowThreshold
AX-103457815	0	0	Other
AX-103458051	0	0	Other
AX-103459311	0	0	Other
AX-103459919	0	0	Other
AX-103460292	0	0	Other
AX-103460382	0	0	Other
AX-103460543	0	0	Other
AX-103460667	0	0	Other
AX-103461305	0	0	Other
AX-103461778	0	0	CallRateBelowThreshold
AX-103462054	0	0	CallRateBelowThreshold
AX-103462059	0	0	Other
AX-103462169	0	0	Other
AX-103462496	0	0	CallRateBelowThreshold
AX-103462556	0	0	CallRateBelowThreshold
AX-103462570	0	0	Other
AX-103462702	0	0	Other
AX-103462811	0	0	Other
AX-103463070	0	0	Other
AX-103463076	0	0	CallRateBelowThreshold
AX-103463153	0	0	Other
AX-103463620	0	0	OTV
AX-103463680	0	0	Other
AX-103463733	0	0	Other
AX-103463957	0	0	Other
AX-103464203	0	0	CallRateBelowThreshold
AX-103464257	0	0	Other
AX-103464689	0	0	Other
AX-103465180	0	0	OTV
AX-103465264	0	0	Other
AX-103465420	0	0	Other
AX-103465435	0	0	CallRateBelowThreshold
AX-103465475	0	0	Other
AX-103465998	0	0	Other
AX-103466398	0	0	Other
AX-103466579	0	0	Other
AX-103466665	0	0	Other
AX-103467051	0	0	OTV
AX-103467325	0	0	CallRateBelowThreshold
AX-103467446	0	0	Other
AX-103467494	0	0	Other
AX-103467502	0	0	Other
AX-103468032	0	0	OTV
AX-103468517	0	0	Other
AX-103468760	0	0	Other
AX-103468970	0	0	Other
AX-103469743	0	0	Other
AX-103469776	0	0	Other
AX-103469994	0	0	CallRateBelowThreshold
AX-103470669	0	0	OTV
AX-103470959	0	0	CallRateBelowThreshold
AX-103470967	0	0	Other
AX-103471585	0	0	Other
AX-103471737	0	0	Other
AX-103471875	0	0	Other
AX-103472266	0	0	OTV
AX-103472433	0	0	Other
AX-103472546	0	0	CallRateBelowThreshold
AX-103473047	0	0	Other
AX-103473423	0	0	Other
AX-103473702	0	0	Other
AX-103474065	0	0	Other
AX-103474471	0	0	Other
AX-103475178	0	0	Other
AX-103475321	0	0	Other
AX-103475411	0	0	OTV
AX-103475491	0	0	Other
AX-103475591	0	0	Other
AX-103476368	0	0	Other
AX-103476899	0	0	OTV
AX-103477352	0	0	Other
AX-103477366	0	0	CallRateBelowThreshold
AX-103477490	0	0	CallRateBelowThreshold
AX-103477599	0	0	Other
AX-103478007	0	0	Other
AX-103478688	0	0	Other
AX-103479089	0	0	Other
AX-103479282	0	0	CallRateBelowThreshold
AX-103479287	0	0	Other
AX-103479337	0	0	CallRateBelowThreshold
AX-103479381	0	0	Other
AX-103479479	0	0	Other
AX-103479778	0	0	OTV
AX-103480198	0	0	Other
AX-103480519	0	0	CallRateBelowThreshold
AX-103480545	0	0	Other
AX-103480617	0	0	Other
AX-103481188	0	0	Other
AX-103481516	0	0	Other
AX-103482026	0	0	Other
AX-103482044	0	0	Other
AX-103482649	0	0	CallRateBelowThreshold
AX-103482774	0	0	Other
AX-103482784	0	0	Other
AX-103482877	0	0	CallRateBelowThreshold
AX-103483063	0	0	Other
AX-103483273	0	0	Other
AX-103483771	0	0	Other
AX-103484041	0	0	CallRateBelowThreshold
AX-103484832	0	0	Other
AX-103485206	0	0	Other
AX-103485420	0	0	CallRateBelowThreshold
AX-103485558	0	0	Other
AX-103485633	0	0	Other
AX-103486051	0	0	Other
AX-103486214	0	0	Other
AX-103486824	0	0	Other
AX-103486886	0	0	Other
AX-103486933	0	0	Other
AX-103487061	0	0	Other
AX-103487560	0	0	Other
AX-103487853	0	0	Other
AX-103488144	0	0	Other
AX-103488388	0	0	Other
AX-103488456	0	0	CallRateBelowThreshold
AX-103488500	0	0	CallRateBelowThreshold
AX-103488788	0	0	OTV
AX-103488911	0	0	Other
AX-103489103	0	0	Other
AX-103490740	0	0	Other
AX-103490796	0	0	Other
AX-103491085	0	0	Other
AX-103491408	0	0	Other
AX-103491603	0	0	Other
AX-103491635	0	0	Other
AX-103492864	0	0	CallRateBelowThreshold
AX-103493012	0	0	Other
AX-103493514	0	0	Other
AX-103493825	0	0	Other
AX-103494058	0	0	OTV
AX-103494619	0	0	Other
AX-103494694	0	0	Other
AX-103495226	0	0	Other
AX-103495829	0	0	Other
AX-103495919	0	0	Other
AX-103495929	0	0	Other
AX-103496435	0	0	Other
AX-103496449	0	0	Other
AX-103497075	0	0	Other
AX-103497240	0	0	Other
AX-103497256	0	0	Other
AX-103498011	0	0	Other
AX-103498276	0	0	OTV
AX-103498295	0	0	Other
AX-103498761	0	0	CallRateBelowThreshold
AX-103498922	0	0	CallRateBelowThreshold
AX-103499035	0	0	Other
AX-103499203	0	0	Other
AX-103499741	0	0	Other
AX-103500289	0	0	Other
AX-103501460	0	0	Other
AX-103501651	0	0	Other
AX-103502292	0	0	Other
AX-103502538	0	0	Other
AX-103502768	0	0	Other
AX-103502789	0	0	Other
AX-103503903	0	0	Other
AX-103504361	0	0	Other
AX-103504651	0	0	Other
AX-103505156	0	0	Other
AX-103505247	0	0	Other
AX-103505410	0	0	Other
AX-103505907	0	0	Other
AX-103506000	0	0	Other
AX-103506662	0	0	CallRateBelowThreshold
AX-103507152	0	0	Other
AX-103507156	0	0	Other
AX-103507243	0	0	Other
AX-103507293	0	0	Other
AX-103507760	0	0	Other
AX-103508166	0	0	Other
AX-103508398	0	0	CallRateBelowThreshold
AX-103508468	0	0	Other
AX-103508712	0	0	Other
AX-103508946	0	0	Other
AX-103509134	0	0	Other
AX-103509764	0	0	Other
AX-103510179	0	0	CallRateBelowThreshold
AX-103510287	0	0	CallRateBelowThreshold
AX-103510450	0	0	Other
AX-103510738	0	0	Other
AX-103510922	0	0	CallRateBelowThreshold
AX-103511043	0	0	CallRateBelowThreshold
AX-103511575	0	0	Other
AX-103511617	0	0	Other
AX-103511846	0	0	Other
AX-103511940	0	0	CallRateBelowThreshold
AX-103512272	0	0	Other
AX-103513192	0	0	Other
AX-103513237	0	0	Other
AX-103513265	0	0	Other
AX-103513832	0	0	CallRateBelowThreshold
AX-103514772	0	0	Other
AX-103514924	0	0	CallRateBelowThreshold
AX-103515813	0	0	CallRateBelowThreshold
AX-103516051	0	0	CallRateBelowThreshold
AX-103516242	0	0	Other
AX-103516409	0	0	Other
AX-103516463	0	0	Other
AX-103516531	0	0	Other
AX-103517240	0	0	CallRateBelowThreshold
AX-103517345	0	0	OTV
AX-103518032	0	0	Other
AX-103518943	0	0	Other
AX-103518993	0	0	Other
AX-103519316	0	0	Other
AX-103519850	0	0	Other
AX-103520159	0	0	Other
AX-103521341	0	0	Other
AX-103522194	0	0	Other
AX-103522396	0	0	CallRateBelowThreshold
AX-103522991	0	0	Other
AX-103523161	0	0	Other
AX-103523300	0	0	Other
AX-103523466	0	0	CallRateBelowThreshold
AX-103523479	0	0	Other
AX-103523512	0	0	Other
AX-103524073	0	0	Other
AX-103524207	0	0	Other
AX-103524235	0	0	Other
AX-103524564	0	0	Other
AX-103524589	0	0	Other
AX-103525093	0	0	Other
AX-103525621	0	0	Other
AX-103525739	0	0	Other
AX-103525896	0	0	Other
AX-103526395	0	0	Other
AX-103526550	0	0	Other
AX-103526679	0	0	Other
AX-103526769	0	0	CallRateBelowThreshold
AX-103526906	0	0	CallRateBelowThreshold
AX-103527651	0	0	Other
AX-103527900	0	0	Other
AX-103528132	0	0	Other
AX-103528648	0	0	Other
AX-103528725	0	0	Other
AX-103528828	0	0	Other
AX-103529148	0	0	Other
AX-103529198	0	0	OTV
AX-103529257	0	0	Other
AX-103529742	0	0	OTV
AX-103530255	0	0	Other
AX-103530360	0	0	CallRateBelowThreshold
AX-103530553	0	0	Other
AX-103530634	0	0	OTV
AX-103530977	0	0	CallRateBelowThreshold
AX-103531186	0	0	Other
AX-103531802	0	0	Other
AX-103531928	0	0	Other
AX-103532109	0	0	Other
AX-103532244	0	0	CallRateBelowThreshold
AX-103532319	0	0	Other
AX-103532532	0	0	Other
AX-103532832	0	0	CallRateBelowThreshold
AX-103533158	0	0	Other
AX-103533873	0	0	Other
AX-103534446	0	0	Other
AX-103534592	0	0	Other
AX-103534724	0	0	Other
AX-103534763	0	0	Other
AX-103534913	0	0	Other
AX-103535238	0	0	CallRateBelowThreshold
AX-103535293	0	0	CallRateBelowThreshold
AX-103537026	0	0	CallRateBelowThreshold
AX-103537138	0	0	Other
AX-103537256	0	0	Other
AX-103537634	0	0	Other
AX-103538249	0	0	Other
AX-103538265	0	0	Other
AX-103538963	0	0	Other
AX-103539812	0	0	CallRateBelowThreshold
AX-103539913	0	0	Other
AX-103539951	0	0	Other
AX-103540185	0	0	Other
AX-103540457	0	0	Other
AX-103540823	0	0	CallRateBelowThreshold
AX-103541941	0	0	CallRateBelowThreshold
AX-103541988	0	0	Other
AX-103542039	0	0	Other
AX-103542116	0	0	Other
AX-103542205	0	0	Other
AX-103542345	0	0	Other
AX-103542945	0	0	CallRateBelowThreshold
AX-103543100	0	0	Other
AX-103543102	0	0	Other
AX-103543206	0	0	CallRateBelowThreshold
AX-103544573	0	0	Other
AX-103544698	0	0	CallRateBelowThreshold
AX-103545092	0	0	Other
AX-103545312	0	0	Other
AX-103545352	0	0	CallRateBelowThreshold
AX-103545382	0	0	Other
AX-103545402	0	0	CallRateBelowThreshold
AX-103545472	0	0	Other
AX-103546371	0	0	Other
AX-103546821	0	0	CallRateBelowThreshold
AX-103547104	0	0	Other
AX-103547147	0	0	Other
AX-103547171	0	0	CallRateBelowThreshold
AX-103547334	0	0	Other
AX-103547708	0	0	Other
AX-103547756	0	0	Other
AX-103547945	0	0	Other
AX-103547991	0	0	Other
AX-103548034	0	0	OTV
AX-103548047	0	0	Other
AX-103548567	0	0	Other
[truncated: 118,839 more rows]
